# Supplementary material for: A Transcriptional Profile of Aging in the Human Kidney
Source: PLoS Biol. 2004 Nov 30;2(12):e427. doi: 10.1371/journal.pbio.0020427 (PMC532391; doi:10.1371/journal.pbio.0020427)
Supplement: Table S1 — (33 KB XLS). [file pbio.0020427.st001.xls]

## Sheet: Sheet1
Clinical Data		GS: glomerular sclerosis					RCC - renal cell carcinoma; TCC - transitional cell carcinoma; SCC - squamous cell carcinoma;							Proteinuria
		TAIF: tubular atrophy and interstitial fibrosis					HTN - hypertension; DM - Diabetes melilitus; CRI - chronic renal insufficiency; HBV - hepatitus B virus; HCV - hepatitus C virus							Trace = less than 150 mg/24 hours (upper limit of normal)
		AIH: arterial intimal hyalinosis					NA - not available							1+ = 200 - 500 mg/24 hours
		ChI: chronicity index												2+ = 500 - 1500 mg/24 hours
														3+ = over 2500 mg/24 hours
														4+ = over 3000 mg/24 hours
ID	SEX	AGE	GS	TAIF	AIH	ChI	Creatinine (preoperative)	Pathology	kidney tumor size (cm)	Medical History	Race	Proteinuria (preoperative)	Systolic bp (preoperative)	Diastolic bp (preoperative)	Medications (preoperative)
2	f	65	1	2	3	6	0.7	RCC	12	HTN	White	Negative	170	100	Lithium
7	f	70	2	2	2	6	0.8	RCC	7	DM, HTN	Asian	NA	130	82	Lisinopril, Amlodipine
12	m	72	3	3	3	9	1.3	RCC	7	CRI, HCV, HTN	White	Negative	120	84	Triamterene, Hydrochlorothiazide, Nifedipine
14	m	67	2	2	2	6	1.3	RCC	10	CRI, HCV	African American	Negative	140	90	Aspirin, Trazodone, Olanzapine, Fosinopril, Hydrochlorothiazide, Nifedipine, Triazolam, Albuterol, pratropium
17	f	44	0	1	1	2	0.6	RCC	5		White	Negative	NA	NA	None
18	m	62	2	2	2	6	1.6	RCC	6.5	HTN	White	Negative	122	88	Atenolol, Triamterene, Hydrochlorothiazide, Finasteride
20	m	86	1	2	1	4	1.4	RCC	15	HTN	Not Reported	Negative	160	75	Isobutanol, Irbesartan, Glucosamine, Lorazepam prn
21	m	42	1	0	0	1	1.1	RCC	2		Asian	Negative	115	86	None
22	f	73	1	1	1	3	0.8	TCC	6.5	HTN	White	Negative	NA	NA	Metoprolol, Amlodipine, Lorazepam, Iron Sulphate
23	f	39	NA	NA	NA	NA	0.7	Angiomyolipoma	13.5		Asian	Negative	90	60	None
24	m	59	1	1	1	3	0.7	RCC	5		African American	Negative	130	90	None
25	f	58	NA	NA	NA	NA	1	Oncocytoma	12	HBV, HTN	White	Negative	124	80	None
27	f	72	3	4	4	11	0.8	RCC	10	HTN	White	Negative	120	70	Amitriptyline, Aspirin
28	f	56	1	1	2	4	1	Oncocytoma	6		White	Negative	84	60	Estradiol, Ketoprofen, Verapamil, MVI, Alprazolam, Phenobarbital, Atropine, Hyoscyamine, Scopolamine
29	m	73	2	2	2	6	1.1	TCC	2.5		White	Negative	120	62	Acetaminophen prn
30	f	55	2	2	2	6	0.7	RCC	6		White	Negative	110	70	Atenolol
31	f	59	1	1	1	3	1.2	RCC	5		White	NA	107	56	Acetaminophen prn, Hydrocodone prn
34	f	71	3	3	3	9	1.1	RCC	3.5	HTN	White	NA	98	64	Levothyroxine, Raloxifene, Lisinopril, Amlodipine, Alprazolam, Acetaminophen prn, Propoxyphene prn
35	f	50	1	1	1	3	1	RCC	3		White	Negative	120	72	Alendronate
36	f	60	2	3	3	8	0.8	RCC	6		African American	Negative	102	62	Alendronate
37	m	43	1	1	3	5	NA	RCC	5		White	Negative	170	80	None
38	f	47	NA	NA	NA	NA	0.7	Oncocytoma	12.5		White	Negative	110	80	Propranolol
40	m	29	0	0	0	0	0.9	RCC	1.5		Not Reported	Negative	NA	NA	Diazepam prn
42	m	78	3	4	3	10	2.6	RCC	10	HTN, CRI, DM	White	2+	170	80	Clonidine, Benazepril, Atorvastatin, Aspirin, Furosemide
43	f	65	NA	NA	NA	NA	0.7	RCC	13.5	HTN	White	Negative	170	100	Lithium
45	m	67	2	2	2	6	1.3	RCC	5	HCV, HTN	African American	Negative	140	90	Aspirin, Fosinopril, Nifedipine, Hydrochlorothiazide, Trazodone prn, Olanzapine, Albuterol, Ipratropium
46	f	77	2	2	2	6	0.8	RCC	5	HTN	White	NA	150	95	None
47	f	76	3	3	3	9	0.5	TCC	3	HTN	White	2+	124	82	Telmisartan, Hydrochlorothiazide, Nifedipine, Clonidine, Levothyroxine, Estrogen, Medroxyprogesterone, Aspirin, Vitamin E, Atropine, Diphenoxylate
49	m	61	NA	NA	NA	NA	0.8	RCC	2.5		White	Negative	140	72	Colchicine
50	f	40	NA	NA	NA	NA	0.7	RCC	5		Asian	Negative	102	70	Ibuprofen prn
51	m	45	NA	NA	NA	NA	1.4	RCC	8	HTN	African American	Negative	140	80	Irbesartan, Acetaminophen prn
52	m	92	NA	NA	NA	NA	1.6	TCC	none	HTN	White	NA	142	64	Terazosin, Amlodipine, Atorvastatin, Temazepam prn, Acetaminophen prn, Hydrocodone prn
53	f	55	2	2	1	5	0.7	RCC	10	HTN	White	Negative	118	66	Lisinopril, Estrogen, Methyltestosterone, Citalopram, Gabapentin, MVI
54	f	77	3	3	3	9	1.1	RCC	2.8	HTN	White	Negative	140	60	Candesartan, Warfarin, Pravastatin, Levothyroxine, Estrogen, Potassium, MVI, Aerobid, Albuterol
55	m	71	3	3	3	9	1.2	Oncocytoma	1.5	HTN	White	NA	112	72	Terazosin, Sertraline, Finasteride, Allopurinol, Losartan, Hydrochlorothiazide
58	f	78	1	1	2	4	0.7	TCC	2.5		White	1+	120	80	Levothyroxine, Tolterodine, Raloxifene, Pravastatin, Iron, Docusate Sodium, Acetaminophen prn
61	m	61	NA	NA	NA	NA	1.2	RCC	4	DM	Not Reported	trace	136	84	Aspirin, Irbesartan, Glyburide, Metformin, Latanoprost eye drops
62	m	84	3	3	4	10	1.3	RCC	10	DM	Not Reported	NA	NA	NA	Glipizide
65	m	57	1	1	1	3	1	RCC	10		White	Negative	140	78	Sertraline, Buspirone, Meloxicam prn, Famotidine
67	f	55	1	1	2	4	0.8	RCC	9	HCV	White	NA	111	47	None
68	m	52	3	3	3	9	1.7	RCC	5.5	HTN	White	Negative	120	80	Triamterene, Hydrochlorothiazide, Diltiazem, Terazosin, Clonidine, Labetalol, Acetaminophen prn, Oxycodone prn, Hydrocodone prn, Docusate Sodium
69	f	79	2	1	2	5	0.9	Angiomyolipoma	4	HTN	Asian	NA	122	70	Rabeprazole, Zolpidem prn
70	m	58	1	2	1	4	1.1	RCC	14	DM, HTN	Pacific Islander	Negative	128	82	Clopidogrel, Atenolol
73	m	68	2	2	2	6	1	RCC	4		White	Negative	108	70	Carbidopa, Levodopa, Atorvastatin
75	m	72	2	2	2	6	1	TCC	6	HTN	White	1+	138	64	Loratadine, Enalapril, Diltiazem, Cholestyramine, Meclizine
77	m	81	2	2	3	7	3	Liposarcoma	15		White	NA	142	86	Ramipril, Prednisone, Acetaminophen, Oxycodone
78	m	81	0	2	3	5	NA	RCC	9	HTN	White	NA	NA	NA	Levothyroxine, Hydrochlorothiazide
79	m	59	0	0	2	2	0.9	RCC	2.5		White	Negative	110	68	Metoprolol, Aspirin, Lovastatin, Vitamin E, Vitamin C
81	f	78	4	4	3	11	1	High grade mixed carcinoma	3		White	NA	154	84	Acetaminophen prn, Diphenhydramine prn
82	m	72	NA	NA	NA	NA	0.7	RCC	4		White	Negative	120	80	Carbidopa, Levodopa, Entacapone, Amantadine, Clonazepam, Lithium, Amitriptyline, Lansoprazole
83	m	75	2	2	2	6	0.9	SCC	4		Not Reported	Negative	140	70
85	f	79	2	2	2	6	0.7	Oncocytoma	2.7		White	Negative	110	72	Estrogen, Omeprazole, Azithromycin
86	m	82	3	3	3	9	1.8	TCC	none	HTN	White	Negative	165	70	Losartan, Diltiazem, Ipratropium prn, Doxazosin, Clonidine, Hydroxyzine, Flurazepam, Rabeprazole
87	f	87	3	3	3	9	1	RCC	8		White	Negative	NA	NA	None
88	m	66	2	2	2	6	1.5	RCC	9	HTN	White	Negative	178	97	None
89	f	66	2	2	2	6	0.6	RCC	7		White	Negative	132	60	Fentanyl, Oxycodone
90	m	59	0	0	1	1	0.9	RCC	7	HTN, DM	White	Negative	150	80	Quinapril, Terazosin, Metformin, Glipizide, Nifedipine, Diclofenac prn
91	f	51	2	2	2	6	0.7	RCC	6		Not Reported	Negative	120	86	Estrogen
92	f	54	1	1	1	3	0.7	RCC	8		White	Negative	NA	NA	Atenolol
93	f	87	3	3	3	9	0.8	RCC	8	HTN	Not Reported		164	66	Atenolol, Hydrochlorothiazide, Potassium
94	m	44	0	0	1	1	0.9	RCC	5	HBV	Asian	Negative	92	64	None
95	m	81	2	2	2	6	1.3	RCC	3.5	HTN	White	Negative	120	70	Enalapril, Rofecoxib
97	f	78	3	3	3	9	0.8	RCC	3	DM, HTN	White	1+	110	70	Atorvastatin, Atenolol, Losartan, Hydrochorothiazide, Levothyroxine Estradiol
99	m	50	2	2	2	6	1.3	RCC	11		White	NA	127	77	None
101	m	83	NA	NA	NA	NA	1.3	RCC	4		Not Reported	Negative	112	82	Chlorpheniramine, Sotalol, Verapamil, Simvastatin, Hydrochlorothiazide, Irbesartan, Lansoprazole, Potassium, Finasteride, Flunisolide MDI,
102	m	54	2	2	3	7	0.7	RCC	6	DM	White	1+	NA	NA	Pravastatin, Lisinopril, Glipizide, Metformin
103	m	71	1	1	1	3	1.1	RCC	5		White	Negative	140	74	Azithromycin
106	m	44	2	2	2	6	1.1	RCC	10	HTN	White	NA	131	68	Quinapril
107	m	80	2	2	2	6	1.2	Angiomyolipoma	3		White	Negative	110	70	Diltiazem, Digoxin
108	m	68	3	3	3	9	1.7	RCC	3.5	DM, HTN	Not Reported	Negative	100	58	Nifedipine, Atorvastatin, Glimepiride
109	m	65	NA	NA	NA	NA	1.5	RCC	9.5		White	Negative	112	70	Herbs
110	m	81	3	3	3	9	NA	RCC	4	HTN	White	NA	178	94	Atenolol, Pravastatin, Doxazosin, Vitamin E, Vitamin C
112	m	27	NA	NA	NA	NA	1.1	Normal	none		White	Negative	NA	NA	None
114	m	42	NA	NA	NA	NA	1.1	Normal	none		Not Reported	Negative	NA	NA	Cimetidine
