# Supplementary material for: A Transcriptional Profile of Aging in the Human Kidney
Source: PLoS Biol. 2004 Nov 30;2(12):e427. doi: 10.1371/journal.pbio.0020427 (PMC532391; doi:10.1371/journal.pbio.0020427)
Supplement: Table S2 — (13 KB XLS). [file pbio.0020427.st002.xls]

## Sheet: Sheet1
Patients recruited by age group
Age	Number
<41	4
41-50	10
51-60	16
61-70	13
71-80	20
81-90	10
>90	1
