# Supplementary material for: A Transcriptional Profile of Aging in the Human Kidney
Source: PLoS Biol. 2004 Nov 30;2(12):e427. doi: 10.1371/journal.pbio.0020427 (PMC532391; doi:10.1371/journal.pbio.0020427)
Supplement: Table S4 — (75 KB XLS). [file pbio.0020427.st004.xls]

## Sheet: 447
Age-related genes (p<0.001) , excluding those with higher expression levels in blood than in kidney, arranged by fold-change
Probe ID	Fold change	Description
206254_AT	-2.65274	epidermal growth factor (beta-urogastrone)
206054_AT	-1.90455	kininogen
214598_AT	-1.68966	claudin 8
203549_S_AT	-1.6832	lipoprotein lipase
203548_S_AT	-1.63017	lipoprotein lipase
243562_AT	-1.61656	Consensus includes gb:BE326951 /FEA=EST /DB_XREF=gi:9200727 /DB_XREF=est:hr68a03.x1 /CLONE=IMAGE:3133612 /UG=Hs.117112 ESTs
217512_AT	-1.60274	ESTs, Highly similar to 1312232A kininogen L,high MW [Homo sapiens] [H.sapiens]
207057_AT	-1.55817	solute carrier family 16 (monocarboxylic acid transporters), member 7
218772_X_AT	-1.49983	hypothetical protein FLJ10493
221590_S_AT	-1.48573	aldehyde dehydrogenase 6 family, member A1
241925_X_AT	-1.46776	Consensus includes gb:BF207870 /FEA=EST /DB_XREF=gi:11101456 /DB_XREF=est:601862578F1 /CLONE=IMAGE:4082082 /UG=Hs.219226 ESTs
207781_S_AT	-1.46652	zinc finger protein 6 (CMPX1)
215108_X_AT	-1.4627	trinucleotide repeat containing 9
214774_X_AT	-1.45122	trinucleotide repeat containing 9
205413_AT	-1.45104	chromosome 11 open reading frame 8
205773_AT	-1.4508	KIAA0940 protein
205278_AT	-1.42943	glutamate decarboxylase 1 (brain, 67kDa)
216623_X_AT	-1.42308	trinucleotide repeat containing 9
219732_AT	-1.42082	hypothetical protein FLJ20300
209340_AT	-1.41961	UDP-N-acteylglucosamine pyrophosphorylase 1
211689_S_AT	-1.41385	transmembrane protease, serine 2
209966_X_AT	-1.40803	estrogen-related receptor gamma
203543_S_AT	-1.40693	basic transcription element binding protein 1
208869_S_AT	-1.39958	GABA(A) receptor-associated protein like 1
203542_S_AT	-1.37297	basic transcription element binding protein 1
214829_AT	-1.37211	aminoadipate-semialdehyde synthase
203962_S_AT	-1.37105	nebulette
220728_AT	-1.36753	Homo sapiens cDNA FLJ13480 fis, clone PLACE1003768
205498_AT	-1.36727	growth hormone receptor
224237_AT	-1.36259	hypothetical protein PRO2372
205343_AT	-1.36211	sulfotransferase family, cytosolic, 1C, member 1
202780_AT	-1.36165	3-oxoacid CoA transferase
211600_AT	-1.35789	gb:U20489.1 /DEF=Human glomerular epithelial protein 1 (GLEPP1) mRNA, complete cds. /FEA=mRNA /GEN=GLEPP1 /PROD=glomerular epithelial protein 1 /DB_XREF=gi:885925 /FL=gb:U20489.1
209243_S_AT	-1.35766	zinc finger, imprinted 2
242775_AT	-1.35565	Consensus includes gb:BF477980 /FEA=EST /DB_XREF=gi:11548807 /DB_XREF=est:7r08f01.x1 /CLONE=IMAGE:3707280 /UG=Hs.114959 ESTs, Weakly similar to ALUC_HUMAN !!!! ALU CLASS C WARNING ENTRY !!! H.sapiens
218350_S_AT	-1.35562	geminin, DNA replication inhibitor
217680_X_AT	-1.35548	Consensus includes gb:BG151284 /FEA=EST /DB_XREF=gi:12663314 /DB_XREF=est:nai35h10.y1 /CLONE=IMAGE:4262274 /UG=Hs.322737 ESTs
221221_S_AT	-1.35418	kelch-like 3 (Drosophila)
203961_AT	-1.34786	nebulette
208848_AT	-1.34606	alcohol dehydrogenase 5 (class III), chi polypeptide
214920_AT	-1.34326	Homo sapiens cDNA FLJ11022 fis, clone PLACE1003771
211992_AT	-1.33095	protein kinase, lysine deficient 1
212229_S_AT	-1.32437	F-box only protein 21
208868_S_AT	-1.32436	GABA(A) receptor-associated protein like 1
205371_S_AT	-1.32425	dihydrolipoamide branched chain transacylase (E2 component of branched chain keto acid dehydrogenase complex; maple syrup urine disease)
202242_AT	-1.32169	transmembrane 4 superfamily member 2
218024_AT	-1.32093	brain protein 44-like
218025_S_AT	-1.32022	peroxisomal D3,D2-enoyl-CoA isomerase
216022_AT	-1.31305	Homo sapiens mRNA; cDNA DKFZp564I153 (from clone DKFZp564I153)
210833_AT	-1.31157	prostaglandin E receptor 3 (subtype EP3)
218170_AT	-1.31118	CGI-111 protein
203335_AT	-1.30822	phytanoyl-CoA hydroxylase (Refsum disease)
217127_AT	-1.3081	Consensus includes gb:AL354872 /DEF=Human DNA sequence from clone RP11-42O15 on chromosome 1. Contains ESTs, STSs, GSSs and a CpG island. Contains the CTH gene for two isoforms of cystathionase (cystathionine gamma-lyase) and a CHORD containing protein 1 (CHP1) pseudogene /FEA=mRNA_1 /DB_XREF=gi:9717070 /UG=Hs.19904 cystathionase (cystathionine gamma-lyase)
219949_AT	-1.30805	leucine-rich repeat-containing 2
213245_AT	-1.30679	Homo sapiens cDNA FLJ30781 fis, clone FEBRA2000874
212308_AT	-1.30493	cytoplasmic linker associated protein 2
235061_AT	-1.30293	Consensus includes gb:AV706522 /FEA=EST /DB_XREF=gi:10723801 /DB_XREF=est:AV706522 /CLONE=ADBDAF07 /UG=Hs.291000 ESTs, Moderately similar to ALU7_HUMAN ALU SUBFAMILY SQ SEQUENCE CONTAMINATION WARNING ENTRY H.sapiens
202975_S_AT	-1.29384	Rho-related BTB domain containing 3
202976_S_AT	-1.293	Rho-related BTB domain containing 3
221986_S_AT	-1.29296	hypothetical protein FLJ20059
210825_S_AT	-1.29199	erythrocyte membrane protein band 7.2 (stomatin)
201689_S_AT	-1.28908	tumor protein D52
212599_AT	-1.28726	autism-related protein 1
212771_AT	-1.28332	Homo sapiens mRNA; cDNA DKFZp564A026 (from clone DKFZp564A026)
203710_AT	-1.27573	inositol 1,4,5-triphosphate receptor, type 1
203774_AT	-1.27412	5-methyltetrahydrofolate-homocysteine methyltransferase
208905_AT	-1.27257	cytochrome c
218793_S_AT	-1.27171	sex comb on midleg-like 1 (Drosophila)
213308_AT	-1.27062	SH3 and multiple ankyrin repeat domains 2
228988_AT	-1.26997	zinc finger protein 6 (CMPX1)
216173_AT	-1.2658	Homo sapiens cDNA: FLJ21707 fis, clone COL09953
226553_AT	-1.2616	transmembrane protease, serine 2
212231_AT	-1.26033	F-box only protein 21
211458_S_AT	-1.25719	GABA(A) receptors associated protein like 3
205353_S_AT	-1.25635	prostatic binding protein
212956_AT	-1.25228	KIAA0882 protein
201688_S_AT	-1.25014	tumor protein D52
217901_AT	-1.2476	Homo sapiens, clone IMAGE:4242700, mRNA
204143_S_AT	-1.24695	rTS beta protein
217506_AT	-1.24639	ESTs, Weakly similar to hypothetical protein FLJ20378 [Homo sapiens] [H.sapiens]
213353_AT	-1.24605	ATP-binding cassette, sub-family A (ABC1), member 5
205350_AT	-1.24214	cellular retinoic acid binding protein 1
228855_AT	-1.24177	nudix (nucleoside diphosphate linked moiety X)-type motif 7
206874_S_AT	-1.24092	Ste20-related serine/threonine kinase
91920_AT	-1.23998	chondroitin sulfate proteoglycan BEHAB/brevican
201007_AT	-1.23878	hydroxyacyl-Coenzyme A dehydrogenase/3-ketoacyl-Coenzyme A thiolase/enoyl-Coenzyme A hydratase (trifunctional protein), beta subunit
212445_S_AT	-1.23634	neural precursor cell expressed, developmentally down-regulated 4-like
218432_AT	-1.23606	F-box only protein 3
219429_AT	-1.23511	fatty acid hydroxylase
200848_AT	-1.2345	S-adenosylhomocysteine hydrolase-like 1
201917_S_AT	-1.23443	hypothetical protein FLJ10618
210650_S_AT	-1.23299	piccolo (presynaptic cytomatrix protein)
217988_AT	-1.23093	enhancer of invasion 10
238692_AT	-1.22894	Consensus includes gb:AL040935 /FEA=EST /DB_XREF=gi:5409879 /DB_XREF=est:DKFZp434K1715_r1 /CLONE=DKFZp434K1715 /UG=Hs.271272 ESTs, Weakly similar to hypothetical protein H.sapiens
215578_AT	-1.22803	Homo sapiens cDNA FLJ11662 fis, clone HEMBA1004629
212181_S_AT	-1.22416	nudix (nucleoside diphosphate linked moiety X)-type motif 4
212448_AT	-1.22299	neural precursor cell expressed, developmentally down-regulated 4-like
203627_AT	-1.22231	insulin-like growth factor 1 receptor
228716_AT	-1.22031	Consensus includes gb:BG494007 /FEA=EST /DB_XREF=gi:13455521 /DB_XREF=est:602542289F1 /CLONE=IMAGE:4673182 /UG=Hs.203213 ESTs
211303_X_AT	-1.22025	folate hydrolase (prostate-specific membrane antigen) 1
230008_AT	-1.21998	Consensus includes gb:AI740914 /FEA=EST /DB_XREF=gi:5109202 /DB_XREF=est:wg18c08.x1 /CLONE=IMAGE:2365454 /UG=Hs.23799 ESTs
201690_S_AT	-1.21753	tumor protein D52
201619_AT	-1.21709	peroxiredoxin 3
216189_AT	-1.2167	Homo sapiens, clone IMAGE:3344506, mRNA, partial cds
209366_X_AT	-1.21651	cytochrome b-5
228051_AT	-1.21447	Consensus includes gb:AI979261 /FEA=EST /DB_XREF=gi:5804280 /DB_XREF=est:wr72g05.x1 /CLONE=IMAGE:2493272 /UG=Hs.102720 ESTs
205776_AT	-1.21395	flavin containing monooxygenase 5
204793_AT	-1.21215	KIAA0443 gene product
201599_AT	-1.20871	ornithine aminotransferase (gyrate atrophy)
230645_AT	-1.20842	Consensus includes gb:BF110588 /FEA=EST /DB_XREF=gi:10940278 /DB_XREF=est:7n39e12.x1 /CLONE=IMAGE:3567071 /UG=Hs.150478 ESTs, Weakly similar to KIAA0987 protein H.sapiens
209916_AT	-1.20554	KIAA1630 protein
238530_AT	-1.20521	Consensus includes gb:BF695396 /FEA=EST /DB_XREF=gi:11980804 /DB_XREF=est:602083290F1 /CLONE=IMAGE:4247399 /UG=Hs.95793 ESTs
202886_S_AT	-1.20383	protein phosphatase 2 (formerly 2A), regulatory subunit A (PR 65), beta isoform
203859_S_AT	-1.20303	paralemmin
240519_AT	-1.20229	Consensus includes gb:AA929011 /FEA=EST /DB_XREF=gi:3078368 /DB_XREF=est:oo04c04.s1 /CLONE=IMAGE:1565190 /UG=Hs.132894 ESTs
236170_X_AT	-1.20007	Consensus includes gb:AI377423 /FEA=EST /DB_XREF=gi:4187276 /DB_XREF=est:tc35d05.x1 /CLONE=IMAGE:2066601 /UG=Hs.134071 ESTs
203039_S_AT	-1.19901	NADH dehydrogenase (ubiquinone) Fe-S protein 1, 75kDa (NADH-coenzyme Q reductase)
221543_S_AT	-1.19883	chromosome 8 open reading frame 2
210409_AT	-1.19793	myeloid/lymphoid or mixed-lineage leukemia (trithorax homolog, Drosophila); translocated to, 4
213263_S_AT	-1.19532	mitogen-activated protein kinase kinase kinase 12
211994_AT	-1.19436	Human clone A9A2BRB5 (CAC)n/(GTG)n repeat-containing mRNA
215300_S_AT	-1.19332	flavin containing monooxygenase 5
212568_S_AT	-1.19318	dihydrolipoamide S-acetyltransferase (E2 component of pyruvate dehydrogenase complex)
202110_AT	-1.19263	cytochrome c oxidase subunit VIIb
207507_S_AT	-1.19167	ATP synthase, H+ transporting, mitochondrial F0 complex, subunit c (subunit 9) isoform 3
214629_X_AT	-1.19164	reticulon 4
225173_AT	-1.19106	MacGAP protein
220925_AT	-1.1894	hypothetical protein FLJ21613 similar to rat corneal wound healing related protein
65630_AT	-1.18755	Homo sapiens, Similar to RIKEN cDNA 5530601I19 gene, clone MGC:9743 IMAGE:3854028, mRNA, complete cds
210968_S_AT	-1.18736	reticulon 4
213564_X_AT	-1.18584	lactate dehydrogenase B
219204_S_AT	-1.18571	serine racemase
218637_AT	-1.18459	hypothetical protein IMPACT
200780_X_AT	-1.18222	GNAS complex locus
201030_X_AT	-1.18119	lactate dehydrogenase B
202960_S_AT	-1.17838	methylmalonyl Coenzyme A mutase
211615_S_AT	-1.17708	leucine-rich PPR-motif containing
211509_S_AT	-1.17262	reticulon 4
201978_S_AT	-1.1711	KIAA0141 gene product
227019_AT	-1.17088	Consensus includes gb:AA129774 /FEA=EST /DB_XREF=gi:1690185 /DB_XREF=est:zl16h09.s1 /CLONE=IMAGE:502145 /UG=Hs.288905 Homo sapiens cDNA FLJ13137 fis, clone NT2RP3003150
230828_AT	-1.17049	Consensus includes gb:AI379514 /FEA=EST /DB_XREF=gi:4189367 /DB_XREF=est:tc64c02.x1 /CLONE=IMAGE:2069378 /UG=Hs.114727 Homo sapiens cDNA FLJ11154 fis, clone PLACE1006932
65472_AT	-1.16876	Homo sapiens cDNA FLJ35653 fis, clone SPLEN2013690
213738_S_AT	-1.16801	ATP synthase, H+ transporting, mitochondrial F1 complex, alpha subunit, isoform 1, cardiac muscle
209274_S_AT	-1.16762	hypothetical protein MGC4276 similar to CG8198
221985_AT	-1.16721	hypothetical protein FLJ20059
227632_AT	-1.16655	Consensus includes gb:N74056 /FEA=EST /DB_XREF=gi:1231341 /DB_XREF=est:za58d04.s1 /CLONE=IMAGE:296743 /UG=Hs.26966 KIAA1171 protein
219288_AT	-1.16642	HT021
212175_S_AT	-1.16577	adenylate kinase 2
204182_S_AT	-1.16307	zinc finger protein 297B
201119_S_AT	-1.16133	cytochrome c oxidase subunit VIII
201100_S_AT	-1.15666	ubiquitin specific protease 9, X chromosome (fat facets-like Drosophila)
239764_AT	-1.15305	Consensus includes gb:AA702143 /FEA=EST /DB_XREF=gi:2705256 /DB_XREF=est:zi85h05.s1 /CLONE=IMAGE:447609 /UG=Hs.190365 ESTs
212073_AT	-1.1524	casein kinase 2, alpha 1 polypeptide
219036_AT	-1.15075	p10-binding protein
223194_S_AT	-1.14875	hypothetical protein FLJ22174
204149_S_AT	-1.14554	glutathione S-transferase M1
204199_AT	-1.14537	Ral guanine nucleotide exchange factor RalGPS1A
220129_AT	-1.14529	hypothetical protein FLJ20449
200708_AT	-1.14491	glutamic-oxaloacetic transaminase 2, mitochondrial (aspartate aminotransferase 2)
207709_AT	-1.14414	protein kinase, AMP-activated, alpha 2 catalytic subunit
212273_X_AT	-1.14376	GNAS complex locus
217649_AT	-1.1428	ESTs, Highly similar to zinc finger protein 216 [Homo sapiens] [H.sapiens]
201134_X_AT	-1.13996	cytochrome c oxidase subunit VIIc
210653_S_AT	-1.13876	branched chain keto acid dehydrogenase E1, beta polypeptide (maple syrup urine disease)
209064_X_AT	-1.13761	polyadenylate binding protein-interacting protein 1
229909_AT	-1.13744	Consensus includes gb:AI654238 /FEA=EST /DB_XREF=gi:4738217 /DB_XREF=est:tq89a02.x1 /CLONE=IMAGE:2215946 /UG=Hs.98969 ESTs
210236_AT	-1.13541	protein tyrosine phosphatase, receptor type, f polypeptide (PTPRF), interacting protein (liprin), alpha 1
229248_AT	-1.13504	Consensus includes gb:AA020784 /FEA=EST /DB_XREF=gi:1484592 /DB_XREF=est:ze64f01.s1 /CLONE=IMAGE:363769 /UG=Hs.25223 ESTs
204178_S_AT	-1.13454	RNA binding motif protein 14
201273_S_AT	-1.13314	signal recognition particle 9kDa
215316_AT	-1.13312	Homo sapiens mRNA; cDNA DKFZp434M091 (from clone DKFZp434M091)
218716_X_AT	-1.1331	MTO1 protein
219205_AT	-1.13174	serine racemase
213307_AT	-1.13147	SH3 and multiple ankyrin repeat domains 2
204294_AT	-1.13107	aminomethyltransferase (glycine cleavage system protein T)
221531_AT	-1.13101	recombination protein REC14
209590_AT	-1.13078	bone morphogenetic protein 7 (osteogenic protein 1)
201754_AT	-1.13071	cytochrome c oxidase subunit VIc
212114_AT	-1.1283	Homo sapiens, clone MGC:17296 IMAGE:3460701, mRNA, complete cds
204367_AT	-1.12698	Sp2 transcription factor
221823_AT	-1.12338	hypothetical gene supported by AF038182; BC009203
208248_X_AT	-1.12289	amyloid beta (A4) precursor-like protein 2
202967_AT	-1.12247	glutathione S-transferase A4
208704_X_AT	-1.12242	amyloid beta (A4) precursor-like protein 2
204300_AT	-1.12006	PET112-like (yeast)
200690_AT	-1.11854	heat shock 70kDa protein 9B (mortalin-2)
242449_AT	-1.11213	Consensus includes gb:BG054682 /FEA=EST /DB_XREF=gi:12511636 /DB_XREF=est:7o46f11.x1 /CLONE=IMAGE:3577125 /UG=Hs.144763 ESTs
212121_AT	-1.10841	DKFZP564D116 protein
232047_AT	-1.10808	Consensus includes gb:AA913635 /FEA=EST /DB_XREF=gi:3053027 /DB_XREF=est:om94f01.s2 /CLONE=IMAGE:1554841 /UG=Hs.326413 Homo sapiens cDNA FLJ20812 fis, clone ADSE01316
235269_AT	-1.10171	Consensus includes gb:BE786265 /FEA=EST /DB_XREF=gi:10207463 /DB_XREF=est:601474419F1 /CLONE=IMAGE:3877253 /UG=Hs.197680 ESTs
214233_AT	1.08606	golgi associated, gamma adaptin ear containing, ARF binding protein 2
200757_S_AT	1.09052	calumenin
226009_AT	1.09168	DKFZP566F084 protein
209165_AT	1.09393	apoptosis antagonizing transcription factor
78495_AT	1.10731	hypothetical protein DKFZp762P2111
225844_AT	1.10936	DNA polymerase epsilon p12 subunit
217750_S_AT	1.115	hypothetical protein FLJ13855
208205_AT	1.11611	protocadherin alpha 9
239332_AT	1.11914	Consensus includes gb:AW079559 /FEA=EST /DB_XREF=gi:6034711 /DB_XREF=est:xc18f10.x1 /CLONE=IMAGE:2584651 /UG=Hs.152258 ESTs
203452_AT	1.12035	beta-1,3-glucuronyltransferase 3 (glucuronosyltransferase I)
203769_S_AT	1.12115	steroid sulfatase (microsomal), arylsulfatase C, isozyme S
218567_X_AT	1.12281	dipeptidylpeptidase III
226035_AT	1.12518	KIAA1203 protein
229973_AT	1.1269	Consensus includes gb:AI827930 /FEA=EST /DB_XREF=gi:5448688 /DB_XREF=est:wf34g12.x1 /CLONE=IMAGE:2357542 /UG=Hs.101277 ESTs
202185_AT	1.12735	procollagen-lysine, 2-oxoglutarate 5-dioxygenase 3
205477_S_AT	1.13601	alpha-1-microglobulin/bikunin precursor
213491_X_AT	1.13812	ribophorin II
218627_AT	1.1389	hypothetical protein FLJ11259
208923_AT	1.13995	cytoplasmic FMR1 interacting protein 1
210704_AT	1.13999	fasciculation and elongation protein zeta 2 (zygin II)
203878_S_AT	1.14157	matrix metalloproteinase 11 (stromelysin 3)
204693_AT	1.14437	CDC42 effector protein (Rho GTPase binding) 1
244876_AT	1.14659	Consensus includes gb:BF112140 /FEA=EST /DB_XREF=gi:10941830 /DB_XREF=est:7l40g11.x1 /CLONE=IMAGE:3524156 /UG=Hs.191950 ESTs
233959_AT	1.14692	Consensus includes gb:W26606 /FEA=EST /DB_XREF=gi:1307584 /DB_XREF=est:35e8 /UG=Hs.136141 Human DNA sequence from clone RP1-238O23 on chromosome 6. Contains part of the gene for a novel protein similar to PIGR (polymeric immunoglobulin receptor), part of
225185_AT	1.14778	muscle RAS oncogene homolog
213399_X_AT	1.14858	ribophorin II
225303_AT	1.15189	Consensus includes gb:AI049973 /FEA=EST /DB_XREF=gi:3299090 /DB_XREF=est:an38g03.x1 /CLONE=IMAGE:1700980 /UG=Hs.170142 ESTs
204558_AT	1.15276	RAD54-like (S. cerevisiae)
210988_S_AT	1.15342	TcD37 homolog
235571_AT	1.15508	Consensus includes gb:AW300953 /FEA=EST /DB_XREF=gi:6710630 /DB_XREF=est:xk10b12.x1 /CLONE=IMAGE:2666303 /UG=Hs.195641 ESTs
228479_AT	1.15566	Consensus includes gb:AI094180 /FEA=EST /DB_XREF=gi:3433156 /DB_XREF=est:qa29b09.s1 /CLONE=IMAGE:1688153 /UG=Hs.15702 ESTs
230326_S_AT	1.15728	hypothetical protein
216427_AT	1.15828	Homo sapiens cDNA: FLJ22786 fis, clone KAIA2150
238809_AT	1.15864	Consensus includes gb:BF439305 /FEA=EST /DB_XREF=gi:11451822 /DB_XREF=est:nab62f12.x1 /CLONE=IMAGE:3272590 /UG=Hs.154929 ESTs
230381_AT	1.15873	Consensus includes gb:AI587638 /FEA=EST /DB_XREF=gi:4574079 /DB_XREF=est:tr80b03.x1 /CLONE=IMAGE:2224589 /UG=Hs.97258 ESTs, Moderately similar to S29539 ribosomal protein L13a, cytosolic H.sapiens
213832_AT	1.1591	Homo sapiens clone 24405 mRNA sequence
209946_AT	1.1617	vascular endothelial growth factor C
223626_X_AT	1.16249	TLH29 protein precursor
210605_S_AT	1.16328	milk fat globule-EGF factor 8 protein
207413_S_AT	1.1634	sodium channel, voltage-gated, type V, alpha polypeptide (long (electrocardiographic) QT syndrome 3)
209506_S_AT	1.16348	nuclear receptor subfamily 2, group F, member 1
201797_S_AT	1.16553	valyl-tRNA synthetase 2
211587_X_AT	1.16696	cholinergic receptor, nicotinic, alpha polypeptide 3
222688_AT	1.16706	alkaline phytoceramidase
231496_AT	1.16918	FKSG87 protein
211241_AT	1.16951	annexin A2 pseudogene 3
214719_AT	1.17139	Homo sapiens cDNA: FLJ23067 fis, clone LNG04993
218358_AT	1.17398	hypothetical protein MGC11256
218634_AT	1.17435	pleckstrin homology-like domain, family A, member 3
231411_AT	1.17608	lipoma HMGIC fusion partner
202686_S_AT	1.17726	AXL receptor tyrosine kinase
204215_AT	1.17792	hypothetical protein MGC4175
209641_S_AT	1.1803	ATP-binding cassette, sub-family C (CFTR/MRP), member 3
228937_AT	1.18153	Consensus includes gb:AI659800 /FEA=EST /DB_XREF=gi:4763370 /DB_XREF=est:tu03b01.x1 /CLONE=IMAGE:2249929 /UG=Hs.24250 ESTs
216194_S_AT	1.18257	cytoskeleton-associated protein 1
208837_AT	1.18267	integral type I protein
212566_AT	1.18274	microtubule-associated protein 4
32402_S_AT	1.18316	symplekin; Huntingtin interacting protein I
207752_X_AT	1.18474	proline-rich protein BstNI subfamily 1
227776_AT	1.18554	Consensus includes gb:BF589251 /FEA=EST /DB_XREF=gi:11681575 /DB_XREF=est:nab29d09.x1 /CLONE=IMAGE:3267137 /UG=Hs.27172 ESTs
202336_S_AT	1.186	peptidylglycine alpha-amidating monooxygenase
221739_AT	1.18694	interleukin 27
207714_S_AT	1.18956	serine (or cysteine) proteinase inhibitor, clade H (heat shock protein 47), member 1, (collagen binding protein 1)
219768_AT	1.19628	hypothetical protein FLJ22418
224893_AT	1.19716	Consensus includes gb:AA775408 /FEA=EST /DB_XREF=gi:2834742 /DB_XREF=est:ad13b10.s1 /CLONE=IMAGE:878107 /UG=Hs.93659 protein disulfide isomerase related protein (calcium-binding protein, intestinal-related)
222288_AT	1.19732	ESTs, Weakly similar to hypothetical protein FLJ20489 [Homo sapiens] [H.sapiens]
202800_AT	1.19827	solute carrier family 1 (glial high affinity glutamate transporter), member 3
225190_X_AT	1.19923	ribosomal protein L35a
226000_AT	1.19954	hypothetical protein DKFZp547A023
224710_AT	1.20199	RAB34, member RAS oncogene family
223551_AT	1.20295	protein kinase (cAMP-dependent, catalytic) inhibitor beta
212680_X_AT	1.20333	protein phosphatase 1, regulatory (inhibitor) subunit 14B
200654_AT	1.20377	procollagen-proline, 2-oxoglutarate 4-dioxygenase (proline 4-hydroxylase), beta polypeptide (protein disulfide isomerase; thyroid hormone binding protein p55)
202117_AT	1.2043	Rho GTPase activating protein 1
209574_S_AT	1.20448	chromosome 18 open reading frame 1
201944_AT	1.20644	hexosaminidase B (beta polypeptide)
209925_AT	1.20802	occludin
208658_AT	1.21073	protein disulfide isomerase related protein (calcium-binding protein, intestinal-related)
203423_AT	1.21074	retinol binding protein 1, cellular
224928_AT	1.21173	KIAA1717 protein
212013_AT	1.2138	Melanoma associated gene
209869_AT	1.21504	adrenergic, alpha-2A-, receptor
227752_AT	1.21605	Consensus includes gb:AA005105 /FEA=EST /DB_XREF=gi:1448894 /DB_XREF=est:zh96f09.s1 /CLONE=IMAGE:429161 /UG=Hs.18441 ESTs
224531_AT	1.21661	G protein-coupled receptor 61
206860_S_AT	1.21872	hypothetical protein FLJ20323
204589_AT	1.22021	KIAA0537 gene product
244602_AT	1.22108	Consensus includes gb:AI638020 /FEA=EST /DB_XREF=gi:4690254 /DB_XREF=est:tt06b06.x1 /CLONE=IMAGE:2239955 /UG=Hs.313651 ESTs
238604_AT	1.22369	Consensus includes gb:AA768884 /FEA=EST /DB_XREF=gi:2820122 /DB_XREF=est:nz82e07.s1 /CLONE=IMAGE:1301988 /UG=Hs.140489 ESTs
228315_AT	1.22599	Consensus includes gb:AI632728 /FEA=EST /DB_XREF=gi:4684058 /DB_XREF=est:wa33e10.x1 /CLONE=IMAGE:2299914 /UG=Hs.25144 ESTs
218007_S_AT	1.226	ribosomal protein S27-like
200095_X_AT	1.22668	ribosomal protein S10
205151_S_AT	1.22699	KIAA0644 gene product
203954_X_AT	1.22837	claudin 3
225102_AT	1.22984	Consensus includes gb:BG168471 /FEA=EST /DB_XREF=gi:12675184 /DB_XREF=est:602339623F1 /CLONE=IMAGE:4447685 /UG=Hs.3964 Homo sapiens clone 24877 mRNA sequence
201792_AT	1.23003	AE binding protein 1
226801_S_AT	1.2318	hypothetical protein FLJ12806
201011_AT	1.23197	ribophorin I
207134_X_AT	1.23218	tryptase beta 2
200002_AT	1.23473	ribosomal protein L35
208789_AT	1.23588	polymerase I and transcript release factor
204154_AT	1.2366	cysteine dioxygenase, type I
229256_AT	1.23698	Consensus includes gb:AV724329 /FEA=EST /DB_XREF=gi:10828609 /DB_XREF=est:AV724329 /CLONE=HTBAYE09 /UG=Hs.26612 ESTs
206767_AT	1.23706	RNA binding motif, single stranded interacting protein
212865_S_AT	1.23762	collagen, type XIV, alpha 1 (undulin)
205622_AT	1.23863	sphingomyelin phosphodiesterase 2, neutral membrane (neutral sphingomyelinase)
227550_AT	1.24163	Consensus includes gb:AW242720 /FEA=EST /DB_XREF=gi:6576565 /DB_XREF=est:xm90c07.x1 /CLONE=IMAGE:2691468 /UG=Hs.94694 Homo sapiens cDNA FLJ10561 fis, clone NT2RP2002672
227400_AT	1.24548	nuclear factor I/X (CCAAT-binding transcription factor)
227095_AT	1.24754	Consensus includes gb:AU151151 /FEA=EST /DB_XREF=gi:11012672 /DB_XREF=est:AU151151 /CLONE=NT2RP2004501 /UG=Hs.11493 Homo sapiens cDNA FLJ13536 fis, clone PLACE1006521
213993_AT	1.24968	spondin 1, (f-spondin) extracellular matrix protein
200091_S_AT	1.24988	ribosomal protein S25
226769_AT	1.25159	Consensus includes gb:AI802391 /FEA=EST /DB_XREF=gi:5367863 /DB_XREF=est:tc33c04.x1 /CLONE=IMAGE:2066406 /UG=Hs.32478 ESTs
235343_AT	1.25259	Consensus includes gb:AI961235 /FEA=EST /DB_XREF=gi:5753948 /DB_XREF=est:wt15d02.x1 /CLONE=IMAGE:2507523 /UG=Hs.96885 ESTs
215489_X_AT	1.25464	Homer, neuronal immediate early gene, 3
226227_X_AT	1.25539	ribosomal protein L10
221253_S_AT	1.25559	thioredoxin related protein
225293_AT	1.25705	KIAA1870 protein
212070_AT	1.25782	G protein-coupled receptor 56
201004_AT	1.25889	signal sequence receptor, delta (translocon-associated protein delta)
225524_AT	1.26079	Consensus includes gb:AU152178 /FEA=EST /DB_XREF=gi:11013699 /DB_XREF=est:AU152178 /CLONE=NT2RP3000356 /UG=Hs.5897 Homo sapiens mRNA; cDNA DKFZp586P1622 (from clone DKFZp586P1622)
200025_S_AT	1.26675	ribosomal protein L27
201798_S_AT	1.26767	fer-1-like 3, myoferlin (C. elegans)
200999_S_AT	1.26855	cytoskeleton-associated protein 4
205047_S_AT	1.27242	asparagine synthetase
232568_AT	1.27375	Consensus includes gb:AU145658 /FEA=EST /DB_XREF=gi:11007179 /DB_XREF=est:AU145658 /CLONE=HEMBA1005426 /UG=Hs.287447 Homo sapiens cDNA FLJ11733 fis, clone HEMBA1005426
226731_AT	1.27739	Consensus includes gb:AA156873 /FEA=EST /DB_XREF=gi:1728488 /DB_XREF=est:zl20h08.s1 /CLONE=IMAGE:502527 /UG=Hs.184411 albumin
230708_AT	1.27815	Consensus includes gb:AA206141 /FEA=EST /DB_XREF=gi:1801529 /DB_XREF=est:zq54h06.s1 /CLONE=IMAGE:645467 /UG=Hs.86237 ESTs
224915_X_AT	1.27869	ribosomal protein L10
224874_AT	1.28504	Consensus includes gb:N32181 /FEA=EST /DB_XREF=gi:1152580 /DB_XREF=est:yy25c09.s1 /CLONE=IMAGE:272272 /UG=Hs.279591 Homo sapiens clone 25056 mRNA sequence
221004_S_AT	1.28506	integral membrane protein 3
218718_AT	1.28884	platelet derived growth factor C
223044_AT	1.28977	solute carrier family 11 (proton-coupled divalent metal ion transporters), member 3
201540_AT	1.29072	four and a half LIM domains 1
204073_S_AT	1.29199	chromosome 11 open reading frame 9
209250_AT	1.29302	degenerative spermatocyte homolog, lipid desaturase (Drosophila)
212419_AT	1.29363	Homo sapiens, similar to Y43E12A.2.p, clone MGC:33537 IMAGE:4821347, mRNA, complete cds
210987_X_AT	1.29584	tropomyosin 1 (alpha)
235527_AT	1.30003	Consensus includes gb:U55983 /FEA=EST /DB_XREF=gi:1354539 /DB_XREF=est:HSU55983 /CLONE=25150 /UG=Hs.290270 ESTs
225868_AT	1.30025	gene overexpressed in astrocytoma
200088_X_AT	1.30254	ribosomal protein L12
205582_S_AT	1.30659	gamma-glutamyltransferase-like activity 1
201590_X_AT	1.31007	annexin A2
207191_S_AT	1.31498	immunoglobulin superfamily containing leucine-rich repeat
221530_S_AT	1.31613	basic helix-loop-helix domain containing, class B, 3
203570_AT	1.3206	lysyl oxidase-like 1
233607_AT	1.32375	Consensus includes gb:AU145679 /FEA=EST /DB_XREF=gi:11007200 /DB_XREF=est:AU145679 /CLONE=HEMBA1005497 /UG=Hs.301626 Homo sapiens cDNA FLJ11739 fis, clone HEMBA1005497
212489_AT	1.32515	collagen, type V, alpha 1
225541_AT	1.33417	Bernardinelli-Seip congenital lipodystrophy 2 (seipin)
219332_AT	1.33777	hypothetical protein FLJ23471
238935_AT	1.33825	Consensus includes gb:AW958475 /FEA=EST /DB_XREF=gi:8148159 /DB_XREF=est:EST370545 /UG=Hs.293947 ESTs, Weakly similar to I38022 hypothetical protein H.sapiens
217757_AT	1.33976	alpha-2-macroglobulin
213503_X_AT	1.34082	annexin A2
227628_AT	1.34099	Consensus includes gb:AL571557 /FEA=EST /DB_XREF=gi:12928970 /DB_XREF=est:AL571557 /CLONE=CS0DI024YP08 (3 prime) /UG=Hs.252280 Rho guanine nucleotide exchange factor (GEF) 1
231579_S_AT	1.34155	Consensus includes gb:BE968786 /FEA=EST /DB_XREF=gi:10579491 /DB_XREF=est:601649975F1 /CLONE=IMAGE:3933691 /UG=Hs.6441 Homo sapiens mRNA; cDNA DKFZp586J021 (from clone DKFZp586J021)
244498_X_AT	1.34192	hypothetical protein FLJ22795
210427_X_AT	1.35724	annexin A2
213258_AT	1.35857	tissue factor pathway inhibitor (lipoprotein-associated coagulation inhibitor)
228333_AT	1.36148	Consensus includes gb:AI912571 /FEA=EST /DB_XREF=gi:5632426 /DB_XREF=est:we11c04.x1 /CLONE=IMAGE:2340774 /UG=Hs.293676 ESTs
228376_AT	1.36742	Consensus includes gb:AI972498 /FEA=EST /DB_XREF=gi:5769244 /DB_XREF=est:wr38c04.x1 /CLONE=IMAGE:2489958 /UG=Hs.97469 ESTs, Highly similar to A39769 N-acetyllactosaminide alpha-1,3-galactosyltransferase H.sapiens
202992_AT	1.36986	complement component 7
216589_AT	1.36997	Consensus includes gb:AL031276 /DEF=Human DNA sequence from clone 1118D24 on chromosome 1p36.11-36.33. Contains part of a novel gene similar to worm genes T08G11.1 and C25H3.9, part of a 60S Ribosomal Protein L10 LIKE (pseudo)gene and two 3 exons of the TNFR2 gene for Tumor Necrosi... /FEA=CDS_3 /DB_XREF=gi:3947780 /UG=Hs.247773 Human DNA sequence from clone 1118D24 on chromosome 1p36.11-36.33. C…
231956_AT	1.37059	KIAA1618 protein
232914_S_AT	1.37413	synaptotagmin-like 2
206336_AT	1.37437	chemokine (C-X-C motif) ligand 6 (granulocyte chemotactic protein 2)
201939_AT	1.38175	serum-inducible kinase
201189_S_AT	1.38722	inositol 1,4,5-triphosphate receptor, type 3
230061_AT	1.39036	Consensus includes gb:AW338625 /FEA=EST /DB_XREF=gi:6835251 /DB_XREF=est:ha63a02.x1 /CLONE=IMAGE:2878346 /UG=Hs.22120 ESTs
212646_AT	1.39158	KIAA0084 protein
212190_AT	1.39799	serine (or cysteine) proteinase inhibitor, clade E (nexin, plasminogen activator inhibitor type 1), member 2
211340_S_AT	1.39823	melanoma cell adhesion molecule
214247_S_AT	1.39978	dickkopf homolog 3 (Xenopus laevis)
225725_AT	1.39994	Consensus includes gb:AL533234 /FEA=EST /DB_XREF=gi:12796727 /DB_XREF=est:AL533234 /CLONE=CS0DN003YO15 (3 prime) /UG=Hs.26418 ESTs
218960_AT	1.40171	transmembrane protease, serine 4
200986_AT	1.40277	serine (or cysteine) proteinase inhibitor, clade G (C1 inhibitor), member 1, (angioedema, hereditary)
225520_AT	1.40494	Consensus includes gb:AL133260 /DEF=Human DNA sequence from clone RP1-292B18 on chromosome 6q24.3-25.3. Contains a 60S ribosomal protein L32 (RPL32) pseudogene, the 3 end of the gene for a novel protein similar to NADP+ dependent methylenetetrahydrofolat
213332_AT	1.41053	Homo sapiens cDNA FLJ39399 fis, clone PLACE6011041
210986_S_AT	1.41533	tropomyosin 1 (alpha)
201012_AT	1.4161	annexin A1
214770_AT	1.41891	macrophage scavenger receptor 1
222925_AT	1.4204	RU2S
203476_AT	1.42885	trophoblast glycoprotein
210933_S_AT	1.42942	hypothetical protein MGC4655
209708_AT	1.43525	DKFZP564G202 protein
200795_AT	1.43775	SPARC-like 1 (mast9, hevin)
217360_X_AT	1.44066	Consensus includes gb:AJ275408 /DEF=Homo sapiens partial IGVH3 gene for immunoglobulin heavy chain V region, case 1, cell Mo VI 162 /FEA=CDS /DB_XREF=gi:7573079 /UG=Hs.272363 Homo sapiens partial IGVH3 gene for immunoglobulin heavy chain V region, case 1, cell Mo VI 162
211719_X_AT	1.44133	fibronectin 1
210495_X_AT	1.44442	fibronectin 1
202766_S_AT	1.44528	fibrillin 1 (Marfan syndrome)
224694_AT	1.44676	tumor endothelial marker 8
234994_AT	1.45636	KIAA1913 protein
223395_AT	1.45692	DKFZP586L2024 protein
209114_AT	1.464	tetraspan 1
201141_AT	1.4709	glycoprotein (transmembrane) nmb
212464_S_AT	1.47167	fibronectin 1
230865_AT	1.47349	Consensus includes gb:N29837 /FEA=EST /DB_XREF=gi:1148357 /DB_XREF=est:yw93e11.s1 /CLONE=IMAGE:259820 /UG=Hs.25205 ESTs
216442_X_AT	1.48152	fibronectin 1
202403_S_AT	1.49854	collagen, type I, alpha 2
205044_AT	1.50007	gamma-aminobutyric acid (GABA) A receptor, pi
218002_S_AT	1.50143	chemokine (C-X-C motif) ligand 14
205890_S_AT	1.50183	ubiquitin D
222549_AT	1.50492	claudin 1
227006_AT	1.50843	protein phosphatase 1, regulatory (inhibitor) subunit 14A
228367_AT	1.50863	heart alpha-kinase
203477_AT	1.5107	collagen, type XV, alpha 1
214321_AT	1.52285	nephroblastoma overexpressed gene
239519_AT	1.53375	Consensus includes gb:AA927670 /FEA=EST /DB_XREF=gi:3076490 /DB_XREF=est:om72a05.s1 /CLONE=IMAGE:1552688 /UG=Hs.131704 ESTs
207173_X_AT	1.5365	cadherin 11, type 2, OB-cadherin (osteoblast)
228750_AT	1.54265	Consensus includes gb:AI693516 /FEA=EST /DB_XREF=gi:4970856 /DB_XREF=est:wd43e03.x1 /CLONE=IMAGE:2330908 /UG=Hs.28625 ESTs
201438_AT	1.5459	collagen, type VI, alpha 3
204933_S_AT	1.56441	tumor necrosis factor receptor superfamily, member 11b (osteoprotegerin)
203798_S_AT	1.57512	visinin-like 1
225681_AT	1.58767	Consensus includes gb:AA584310 /FEA=EST /DB_XREF=gi:2368919 /DB_XREF=est:nn79g01.s1 /CLONE=IMAGE:1090128 /UG=Hs.283713 ESTs, Weakly similar to ORF YGL050w S.cerevisiae
213994_S_AT	1.601	spondin 1, (f-spondin) extracellular matrix protein
201645_AT	1.60154	tenascin C (hexabrachion)
204150_AT	1.60514	stabilin 1
204438_AT	1.60748	mannose receptor, C type 1
226621_AT	1.6085	fibrinogen, gamma polypeptide
202404_S_AT	1.62543	collagen, type I, alpha 2
219359_AT	1.62567	hypothetical protein FLJ22635
221872_AT	1.62585	retinoic acid receptor responder (tazarotene induced) 1
209774_X_AT	1.63207	chemokine (C-X-C motif) ligand 2
205547_S_AT	1.65214	transgelin
217767_AT	1.65284	complement component 3
223218_S_AT	1.67088	molecule possessing ankyrin repeats induced by lipopolysaccharide (MAIL), homolog of mouse
214803_AT	1.68022	Homo sapiens mRNA; cDNA DKFZp564N1116 (from clone DKFZp564N1116)
209960_AT	1.69314	hepatocyte growth factor (hepapoietin A; scatter factor)
204304_S_AT	1.70843	prominin-like 1 (mouse)
201852_X_AT	1.71322	collagen, type III, alpha 1 (Ehlers-Danlos syndrome type IV, autosomal dominant)
208451_S_AT	1.71627	complement component 4B
215076_S_AT	1.71778	collagen, type III, alpha 1 (Ehlers-Danlos syndrome type IV, autosomal dominant)
204932_AT	1.72128	tumor necrosis factor receptor superfamily, member 11b (osteoprotegerin)
201744_S_AT	1.75243	lumican
216598_S_AT	1.77113	chemokine (C-C motif) ligand 2
201666_AT	1.79799	tissue inhibitor of metalloproteinase 1 (erythroid potentiating activity, collagenase inhibitor)
202357_S_AT	1.81293	B-factor, properdin
211161_S_AT	1.81498	gb:AF130082.1 /DEF=Homo sapiens clone FLC1492 PRO3121 mRNA, complete cds. /FEA=mRNA /PROD=PRO3121 /DB_XREF=gi:11493468 /UG=Hs.119571 collagen, type III, alpha 1 (Ehlers-Danlos syndrome type IV, autosomal dominant) /FL=gb:AF130082.1
229659_S_AT	1.84708	Consensus includes gb:BE501712 /FEA=EST /DB_XREF=gi:9704120 /DB_XREF=est:hw34c04.x1 /CLONE=IMAGE:3184806 /UG=Hs.205126 Homo sapiens cDNA: FLJ22667 fis, clone HSI08385
203868_S_AT	1.85841	vascular cell adhesion molecule 1
214428_X_AT	1.86832	complement component 4A
202238_S_AT	1.87207	nicotinamide N-methyltransferase
203892_AT	1.92564	WAP four-disulfide core domain 2
208747_S_AT	1.96731	complement component 1, s subcomponent
227140_AT	1.97421	Consensus includes gb:AI343467 /FEA=EST /DB_XREF=gi:4080673 /DB_XREF=est:tb97a02.x1 /CLONE=IMAGE:2062250 /UG=Hs.28792 Homo sapiens cDNA FLJ11041 fis, clone PLACE1004405
202310_S_AT	1.98688	collagen, type I, alpha 1
226147_S_AT	2.01787	Consensus includes gb:AA838075 /FEA=EST /DB_XREF=gi:2913732 /DB_XREF=est:oe93h05.s1 /CLONE=IMAGE:1419225 /UG=Hs.205126 Homo sapiens cDNA: FLJ22667 fis, clone HSI08385
226535_AT	2.0725	Consensus includes gb:AK026736.1 /DEF=Homo sapiens cDNA: FLJ23083 fis, clone LNG06541, highly similar to IR2005735 Homo sapiens mRNA full length insert cDNA clone EUROIMAGE 2005735. /FEA=mRNA /DB_XREF=gi:10439657 /UG=Hs.57664 Homo sapiens mRNA full leng
225353_S_AT	2.09092	Consensus includes gb:AI184968 /FEA=EST /DB_XREF=gi:3735606 /DB_XREF=est:qe51c05.x1 /CLONE=IMAGE:1742504 /UG=Hs.94953 ESTs, Highly similar to C1HUQC complement subcomponent C1q chain C precursor H.sapiens
202953_AT	2.15851	complement component 1, q subcomponent, beta polypeptide
212067_S_AT	2.16864	complement component 1, r subcomponent
218232_AT	2.18617	complement component 1, q subcomponent, alpha polypeptide
227697_AT	2.1915	STAT induced STAT inhibitor 3
216834_AT	2.47027	regulator of G-protein signalling 1
217239_X_AT	2.49895	Consensus includes gb:AF044592 /DEF=Homo sapiens lymphocyte-predominant Hodgkins disease case 4 immunoglobulin heavy chain gene, variable region, partial cds /FEA=CDS /DB_XREF=gi:2852420 /UG=Hs.248077 Homo sapiens lymphocyte-predominant Hodgkins disease case 4 immunoglobulin heavy chain gene, variable region, partial cds
202988_S_AT	2.51395	regulator of G-protein signalling 1
202018_S_AT	2.58937	lactotransferrin
244567_AT	2.77086	Consensus includes gb:BG165613 /FEA=EST /DB_XREF=gi:12672316 /DB_XREF=est:602343781F1 /CLONE=IMAGE:4453556 /UG=Hs.125395 ESTs
204259_AT	2.90064	matrix metalloproteinase 7 (matrilysin, uterine)
202237_AT	2.93316	nicotinamide N-methyltransferase
Genes identified as changing as a function of age within the kidney are included in this list (n=447). Genes are identified by Affymetrix Probe ID in the first column, and are arranged in order of fold change over a span of 50 years (second column). Gene descriptions are in the third column.
