# Supplementary material for: A Transcriptional Profile of Aging in the Human Kidney
Source: PLoS Biol. 2004 Nov 30;2(12):e427. doi: 10.1371/journal.pbio.0020427 (PMC532391; doi:10.1371/journal.pbio.0020427)
Supplement: Table S5 — (53 KB XLS). [file pbio.0020427.st005.xls]

## Sheet: 447_glomerulus
Age-related genes by location within the kidney
Locus Link ID	Glomerulus	Cortex	Medulla	Gene Description
114801	1.13267	1.2065	-0.6424	KIAA1913 protein. -
57415	-1.99	-1.3565	-1.2144	HT021. -
10457	-2.047	-1.2393	-1.1845	GPNMB - glycoprotein (transmembrane) nmb.NMB.glycoprotein (transmembrane) nmb.
165	0.22475	0.8624	1.423	AEBP1 - AE binding protein 1.ACLP.adipocyte enhancer binding protein 1 precursor.
9073	2.17025	6.34956	6.2455	CLDN8 - claudin 8..claudin 8.
8404	1.4485	3.509	3.9752	SPARCL1 - SPARC-like 1 (mast9, hevin).SC1;HEVIN;MAST9.SPARC-like 1.
716	1.44433	1.7502	2.1453	C1S - complement component 1, s subcomponent..complement component 1, s subcomponent.
713	0.8505	2.8013	3.041	C1QB - complement component 1, q subcomponent, beta polypeptide..complement component 1, q subcomponent, beta polypeptide precursor.
1009	-0.39225	-0.0153	0.5513	CDH11 - cadherin 11, type 2, OB-cadherin (osteoblast).OB;CAD11;CDHOB;OSF-4.cadherin 11, type 2 isoform 2 preproprotein.
23461	-0.823	0.3567	0.04845	ABCA5 - ATP-binding cassette, sub-family A (ABC1), member 5.ABC13;EST90625.ATP-binding cassette, sub-family A , member 5.
9748	1.98875	0.9263	0.528	KIAA0204.Ste20-related serinethreonine kinase. -
5019	-0.9455	0.22395	0.6591	OXCT - 3
730	1.40825	2.5755	2.5044	C7 - complement component 7..complement component 7 precursor.
152926	-0.379175	0.8222	1.01232	hypothetical protein DKFZp761G058. -
118429	1.04825	-0.4715	0.3073	ANTXR2 - anthrax toxin receptor 2.ISH;JHF;CMG2;CMG-2;FLJ31074.anthrax toxin receptor 2.
5264	1.08075	2.479	1.2619	PHYH - phytanoyl-CoA hydroxylase (Refsum disease).PAHX.phytanoyl-CoA hydroxylase precursor.
302	-2.1845	-1.9079	-1.5088	ANXA2 - annexin A2.ANX2;LIP2;LPC2;CAL1H;LPC2D;ANX2L4.annexin A2.
4023	2.31475	2.2345	2.6287	LPL - lipoprotein lipase.LIPD.lipoprotein lipase precursor.
23327	-0.20915	1.0428	0.9625	NEDD4L - neural precursor cell expressed, developmentally down-regulated 4-like.RSP5;KIAA0439;hNedd4-2.ubiquitin-protein ligase NEDD4-like.
1277	-2.003	-0.9995	0.3393	COL1A1 - collagen, type I, alpha 1.OI4.alpha 1 type I collagen preproprotein.
4060	-1.40875	0.3853	0.9896	LUM - lumican.LDC;SLRR2D.lumican.
3827	1.1495	4.899	4.9321	KNG - kininogen..kininogen.
2200	-2.62125	-3.4497	-2.8098	FBN1 - fibrillin 1 (Marfan syndrome).FBN;SGS;MASS;MFS1;OCTD.fibrillin 1.
6230	-0.46325	-0.5421	-0.2442	RPS25 - ribosomal protein S25..ribosomal protein S25.
1281	2.49625	2.8997	3.6352	COL3A1 - collagen, type III, alpha 1 (Ehlers-Danlos syndrome type IV, autosomal dominant)..alpha 1 type III collagen.
9076	-1.06025	-0.14995	0.8942	CLDN1 - claudin 1.CLD1;SEMP1.claudin 1.
5570	-1.80125	-1.8846	-2.2792	PKIB - protein kinase (cAMP-dependent, catalytic) inhibitor beta.PRKACN2.cAMP-dependent protein kinase inhibitor beta.
3945	-1.95225	0.3538	0.2043	LDHB - lactate dehydrogenase B..lactate dehydrogenase B.
26002	-2.26975	-0.5436	1.2883	MOXD1 - monooxygenase, DBH-like 1.MOX;dJ248E1.1;DKFZP564G202.DKFZP564G202 protein.
65125	-0.46	0.63418	-0.25165	PRKWNK1 - protein kinase, lysine deficient 1.KDP;WNK1;PHA2C;KIAA0344.protein kinase, lysine deficient 1.
10432	-1.614	-1.0172	-0.7399	RBM14 - RNA binding motif protein 14.SIP;COAA;SYTIP1.RNA binding motif protein 14.
6184	-1.8405	-1.2243	-1.8192	RPN1 - ribophorin I.RBPH1.ribophorin I.
84168	0.076	-0.7861	-0.8371	ANTXR1 - anthrax toxin receptor 1.ATR;TEM8;FLJ10601;FLJ21776.tumor endothelial marker 8 isoform 3 precursor.
22836	-2.81475	-1.4202	-1.1174	RHOBTB3 - Rho-related BTB domain containing 3.KIAA0878.rho-related BTB domain containing 3.
27303	1.426	0.5769	0.7883	RBMS3 - RNA binding motif, single stranded interacting protein..RNA binding motif, single stranded interacting protein.
27445	0.08925	1.8459	1.426	PCLO - piccolo (presynaptic cytomatrix protein).ACZ;KIAA0559..
115701	0.72975	1.7988	0.3197	heart alpha-kinase. -
196996	1.34067	1.8234	2.43767	196996
10455	0.2725	1.3739	0.6831	PECI - peroxisomal D3,D2-enoyl-CoA isomerase.DRS1;ACBD2.peroxisomal D3,D2-enoyl-CoA isomerase.
2266	-2.38575	-2.54167	-1.89911	FGG - fibrinogen, gamma polypeptide..fibrinogen, gamma chain isoform gamma-B precursor.
7412	1.7515	3.683	2.5482	VCAM1 - vascular cell adhesion molecule 1.INCAM-100.vascular cell adhesion molecule 1 isoform b precursor.
655	1.08125	-0.406	-0.9532	BMP7 - bone morphogenetic protein 7 (osteogenic protein 1).OP-1.bone morphogenetic protein 7 precursor.
27122	0.62125	-0.57265	0.2899	DKK3 - dickkopf homolog 3 (Xenopus laevis).REIC.dickkopf homolog 3.Dickkopf (Xenopus laevis) homolog 3; related to proteins that antagonize Wnt signaling|Proteome
1278	-1.81425	-1.7471	-0.9982	COL1A2 - collagen, type I, alpha 2.OI4.alpha 2 type I collagen.
80854	-1.8485	-0.73	-0.5045	SET9;FLJ21193;KIAA1717.SET domain-containing protein 7. -
1293	-2.62275	-1.7464	-1.289	COL6A3 - collagen, type VI, alpha 3..alpha 3 type VI collagen isoform 5 precursor.
3710	-0.67925	-1.0534	-0.40745	ITPR3 - inositol 1,4,5-triphosphate receptor, type 3.IP3R3.inositol 1,4,5-triphosphate receptor, type 3.
1381	-1.969	-0.821701	-2.6416	CRABP1 - cellular retinoic acid binding protein 1.RBP5;CRABP;CRABPI;CRABP-I.cellular retinoic acid binding protein 1.
63826	-1.9655	-1.5124	-1.5687	SRR - serine racemase..serine racemase.
1829	-0.56375	1.0192	0.68765	DSG2 - desmoglein 2.HDGC;CDHF5.desmoglein 2 preproprotein.
2273	1.6505	0.5287	1.0587	FHL1 - four and a half LIM domains 1.KYO-T;SLIM1.four and a half LIM domains 1.
518	-1.54475	0.12295	-0.06715	ATP5G3 - ATP synthase, H transporting, mitochondrial F0 complex, subunit c (subunit 9) isoform 3..ATP synthase, H transporting, mitochondrial F0 complex, subunit c (subunit 9) isoform 3.
6819	1.5625	4.2867	3.4544	SULT1C1 - sulfotransferase family, cytosolic, 1C, member 1.ST1C1;ST1C2;SULT1C1;humSULTC2.sulfotransferase family, cytosolic, 1C, member 1 isoform b.
7763	0.386625	1.0865	1.1642	ZNF216 - zinc finger protein 216.ZA20D2.zinc finger protein 216.
26273	1.089	1.5723	1.785	FBXO3 - F-box only protein 3.FBA;FBX3;DKFZp564B092.F-box only protein 3 isoform 2.
4784	-1.228	-0.6746	-0.7888	NFIX - nuclear factor IX (CCAAT-binding transcription factor).NF1A.nuclear factor IX (CCAAT-binding transcription factor).
1528	1.95925	3.5276	2.9894	CYB5 - cytochrome b-5..cytochrome b-5.
7113	0.765	3.5806	4.0101	TMPRSS2 - transmembrane protease, serine 2.PRSS10.transmembrane protease, serine 2.
26509	-0.542	-0.3714	0.18655	FER1L3 - fer-1-like 3, myoferlin (C. elegans).MYOF;KIAA1207.myoferlin isoform b.
116441	1.83	2.1626	2.211	hypothetical protein BC014339. -
3371	-2.273	-2.4729	-0.4248	TNC - tenascin C (hexabrachion).TN;HXB.tenascin C (hexabrachion).
7424	-0.52025	-1.8292	-1.3316	VEGFC - vascular endothelial growth factor C.VRP;Flt4-L.vascular endothelial growth factor C preproprotein.
5519	-1.28	-0.25968	-0.6343	PPP2R1B - protein phosphatase 2 (formerly 2A), regulatory subunit A (PR 65), beta isoform.MGC26454.beta isoform of regulatory subunit A, protein phosphatase 2 isoform b.
5037	-0.4925	1.342	1.4953	PBP - prostatic binding protein..prostatic binding protein.
714	0.12675	1.7652	1.9567	C1QG - complement component 1, q subcomponent, gamma polypeptide.C1QC.complement component 1, q subcomponent, gamma polypeptide.
1351	-1.37875	0.2403	0.0169	COX8 - cytochrome c oxidase subunit VIII.COX VIII.cytochrome c oxidase subunit VIII.
558	-1.406	-0.749	-0.6476	AXL - AXL receptor tyrosine kinase.UFO.AXL receptor tyrosine kinase isoform 2.
5918	-0.5275	0.5925	1.5848	RARRES1 - retinoic acid receptor responder (tazarotene induced) 1.TIG1.retinoic acid receptor responder (tazarotene induced) 1.
221061	-1.141	0.701	1.1322	221061
5733	1.24925	3.6922	3.8206	PTGER3 - prostaglandin E receptor 3 (subtype EP3).EP3.prostaglandin E receptor 3 (subtype EP3).Prostaglandin E3 receptor, EP3 subtype; G protein-coupled receptor that mediates a variety of physiological and pathophysiological effects|Proteome
6347	2.71375	3.8224	4.4786	CCL2 - chemokine (C-C motif) ligand 2.HC11;MCAF;MCP1;MCP-1;SCYA2;GDCF-2;SMC-CF;MGC9434;GDCF-2 HC11.small inducible cytokine A2 precursor.
7168	0.35625	0.0726	0.7978	TPM1 - tropomyosin 1 (alpha).CMH3;TMSA.tropomyosin 1 (alpha).
57478	-0.211375	-0.4539	-0.39365	ubiquitin-specific protease KIAA1203. -
55332	2.0475	1.54	2.1141	hypothetical protein FLJ11259. -
23530	-1.6435	-0.17655	-0.089	NNT - nicotinamide nucleotide transhydrogenase..nicotinamide nucleotide transhydrogenase.
1036	1.148	0.4626	1.1497	CDO1 - cysteine dioxygenase, type I..cysteine dioxygenase, type I.
412	-0.45075	0.0662	-0.0902	STS - steroid sulfatase (microsomal), arylsulfatase C, isozyme S.ES;ASC;ARSC;SSDD;ARSC1.steryl-sulfatase precursor.
51660	0.11625	1.9337	1.9418	BRP44L - brain protein 44-like.CGI-129;dJ68L15.3.brain protein 44-like.
10529	4.304	2.693	3.4578	nebulette. -
94274	1.4345	1.2136	1.2475	PPP1R14A - protein phosphatase 1, regulatory (inhibitor) subunit 14A.Arg1;1110021J17Rik;36kDa;D5Ertd724e;1700008G22Rik;sdy;dysbindin;5430437B18Rik;BCAA;BRCAA1;SAP180;RBBP1L1;5930400I17;9330186M13;6330417L24Rik;6720480E17Rik;NCKX3;NEDL1;9330116H24Rik;E130207I19Rik;5730496C04Rik;B61;Gnt2;CPI-17;PPP1INL.protein phosphatase 1, regulatory (inhibitor) subunit 14A.
60676	0.0685	1.8839	0.670889	PLAC3 - placenta-specific 3.PAPPE;PAPP-A2.placenta-specific 3 isoform 2.
2778	-0.9935	-1.01647	-0.3946	GNAS - GNAS complex locus.AHO;GSA;GSP;POH;GPSA;NESP;GNAS1;PHP1A;PHP1B;GNASXL;NESP55.neuroendocrine secretory protein 55.
79365	-0.56225	-0.29223	0.76891	BHLHB3 - basic helix-loop-helix domain containing, class B, 3.DEC2;SHARP1;SHARP-1.basic helix-loop-helix domain containing, class B, 3.
64332	0.124503	0.6489	1.322	IKBZ;INAP.molecule possessing ankyrin repeats induced by lipopolysaccharide. -
6675	-1.56325	-0.4423	-0.64411	UAP1 - UDP-N-acteylglucosamine pyrophosphorylase 1.AgX;AGX1;SPAG2.UDP-N-acteylglucosamine pyrophosphorylase 1.
55526	0.26425	0.9818	0.208	MGC3090;DKFZP762M115.KIAA1630 protein. -
5563	-0.81	1.3578	1.5526	PRKAA2 - protein kinase, AMP-activated, alpha 2 catalytic subunit.AMPK;PRKAA.protein kinase, AMP-activated, alpha 2 catalytic subunit.
2806	-1.05975	-0.0576	0.06595	GOT2 - glutamic-oxaloacetic transaminase 2, mitochondrial (aspartate aminotransferase 2)..aspartate aminotransferase 2 precursor.
5800	5.70575	3.7828	0.3813	PTPRO - protein tyrosine phosphatase, receptor type, O.PTPU2;GLEPP1;PTP-U2.receptor-type protein tyrosine phosphatase O isoform d precursor.
10157	2.318	1.6496	0.6715	AASS - aminoadipate-semialdehyde synthase.LKRSDH;LORSDH;LKRSDH.aminoadipate-semialdehyde synthase.
56649	0.1835	1.3069	1.8093	TMPRSS4 - transmembrane protease, serine 4.MT-SP2;TMPRSS3.transmembrane protease, serine 4 isoform 2.
2	4.22875	2.82211	2.99378	A2M - alpha-2-macroglobulin..alpha 2 macroglobulin precursor.
11224	-1.165	-1.0234	-0.8169	RPL35 - ribosomal protein L35..ribosomal protein L35.
9547	2.32225	3.8392	3.661	CXCL14 - chemokine (C-X-C motif) ligand 14.KS1;Kec;BMAC;BRAK;NJAC;MIP-2g;SCYB14;MGC10687;bolekine.small inducible cytokine B14 precursor.
2040	-0.878	-0.42215	-0.7215	STOM - stomatin.BND7;EPB7;EPB72.stomatin isoform b.
1306	-1.61475	-0.4943	-0.689	COL15A1 - collagen, type XV, alpha 1..alpha 1 type XV collagen precursor.
753	0.751333	0.0811	0.4043	C18orf1 - chromosome 18 open reading frame 1..chromosome 18 open reading frame 1 isoform beta 1.
81618	-1.7205	-0.759	-0.5362	ITM2C - integral membrane protein 2C.E25;BRI3;E25C;ITM3;BRICD2C;HRPC.1050_D_4;hRPC.1050_D_4.integral membrane protein 3.
4719	-1.0615	0.1821	-0.0068	NDUFS1 - NADH dehydrogenase (ubiquinone) Fe-S protein 1, 75kDa (NADH-coenzyme Q reductase).CI-75Kd;PRO1304;MGC26839.NADH dehydrogenase (ubiquinone) Fe-S protein 1, 75kDa precursor.
334	-0.5425	0.1725	0.4361	APLP2 - amyloid beta (A4) precursor-like protein 2.APPH;APPL2;CDEBP.amyloid beta (A4) precursor-like protein 2.
4316	2.40375	5.0857	5.6122	MMP7 - matrix metalloproteinase 7 (matrilysin, uterine).MMP-7;MPSL1;PUMP-1.matrix metalloproteinase 7 preproprotein.
712	1.97925	3.5612	3.4479	C1QA - complement component 1, q subcomponent, alpha polypeptide..complement component 1, q subcomponent, alpha polypeptide precursor.
7102	2.815	1.0657	0.7686	TM4SF2 - transmembrane 4 superfamily member 2.A15;MXS1;CD231;CCG-B7;TALLA-1;TM4SF2b;DXS1692E.transmembrane 4 superfamily member 2.
4950	-0.54865	1.3333	1.9878	OCLN - occludin..occludin.
51473	0.078	2.0057	1.4827	DCDC2 - doublecortin domain containing 2.RU2;KIAA1154.doublecortin domain containing 2.expressed ubiquitously|Proteome
7035	1.656	0.9794	1.1465	TFPI - tissue factor pathway inhibitor (lipoprotein-associated coagulation inhibitor).EPI;LACI.tissue factor pathway inhibitor (lipoprotein-associated coagulation inhibitor).
7077	1.5025	0.07497	0.177336	TIMP2 - tissue inhibitor of metalloproteinase 2..tissue inhibitor of metalloproteinase 2 precursor.
5066	1.05925	0.6881	0.7903	PAM - peptidylglycine alpha-amidating monooxygenase.PAL;PHM.peptidylglycine alpha-amidating monooxygenase isoform d, preproprotein.
1737	-2.1175	-0.6974	-0.6365	DLAT - dihydrolipoamide S-acetyltransferase (E2 component of pyruvate dehydrogenase complex).DLTA;PDC-E2.dihydrolipoamide S-acetyltransferase (E2 component of pyruvate dehydrogenase complex).Dihydrolipoamide acetyltransferase E2 (lipoate acetyl transferase E2); component of pyruvate dehydrogenase complex|Proteome
51053	-2.2765	-1.3345	-1.09645	GMNN - geminin, DNA replication inhibitor.Gem.geminin.
5947	1.0245	0.914	1.3581	RBP1 - retinol binding protein 1, cellular.CRBP;RBPC;CRBP1;CRABP-I.retinol binding protein 1, cellular.
1349	-0.513	0.7819	0.9976	COX7B - cytochrome c oxidase subunit VIIb..cytochrome c oxidase subunit VIIb precursor.
4942	-0.50775	0.3953	-0.0295	OAT - ornithine aminotransferase (gyrate atrophy).HOGA.ornithine aminotransferase precursor.
1365	-0.3775	0.3756	1.2524	CLDN3 - claudin 3.RVP1;HRVP1;CPE-R2;CPETR2.claudin 3.
23710	1.444	2.7615	2.5421	GABARAPL1 - GABA(A) receptor-associated protein like 1.GEC1.GABA(A) receptor-associated protein like 1.
128	-0.399667	0.5405	0.5796	ADH5 - alcohol dehydrogenase 5 (class III), chi polypeptide.FDH;ADHX;ADH-3.class III alcohol dehydrogenase 5 chi subunit.
5270	-4.631	-3.427	-3.85189	SERPINE2 - serine (or cysteine) proteinase inhibitor, clade E (nexin, plasminogen activator inhibitor type 1), member 2.GDN;PI7;PN1;PNI.plasminogen activator inhibitor type 1, member 2.
4837	-1.50175	-1.03133	-1.12811	NNMT - nicotinamide N-methyltransferase..nicotinamide N-methyltransferase.
629	-0.89725	-0.2114	0.0407	BF - B-factor, properdin.GBG;CFAB;PBF2.complement factor B preproprotein.
10418	-0.290375	1.3823	2.3992	SPON1 - spondin 1, (f-spondin) extracellular matrix protein.KIAA0762;MGC10724.spondin 1, (f-spondin) extracellular matrix protein.Very strongly similar to rat F-spondin (Rn.7546); may have a role in the growth and guidance of axons|Proteome
3694	-0.317	3.7608	4.14878	ITGB6 - integrin, beta 6..integrin, beta 6.
10406	0.0725	2.5564	2.19789	WFDC2 - WAP four-disulfide core domain 2.HE4;WAP5;dJ461P17.6.WAP four-disulfide core domain 2 isoform 5.
4982	-1.66675	-0.2038	0.6593	TNFRSF11B - tumor necrosis factor receptor superfamily, member 11b (osteoprotegerin).OPG;TR1;OCIF;MGC29565.osteoprotegerin precursor.
4057	0.674333	1.1799	0.7298	LTF - lactotransferrin.HLF2.lactotransferrin.
9776	-1.202	-0.9672	-0.8705	KIAA0652 gene product. -
2568	-0.97025	-0.3288	0.007	GABRP - gamma-aminobutyric acid (GABA) A receptor, pi..gamma-aminobutyric acid (GABA) A receptor, pi.
26249	1.26075	1.9966	0.375	KLHL3 - kelch-like 3 (Drosophila).KIAA1129.kelch-like 3.
8714	-0.40575	0.3178	-0.1336	ABCC3 - ATP-binding cassette, sub-family C (CFTRMRP), member 3.MLP2;MRP3;ABC31;CMOAT2;MOAT-D;cMOAT2;EST90757.ATP-binding cassette, sub-family C, member 3 isoform MRP3B.
275	0.2935	1.2402	0.7499	AMT - aminomethyltransferase (glycine cleavage system protein T).GCE;NKH;GCST.aminomethyltransferase (glycine cleavage system protein T).
1289	-0.074	-1.3206	-0.75485	COL5A1 - collagen, type V, alpha 1..alpha 1 type V collagen preproprotein.
25902	-2.45675	-2.1085	-1.5678	FTHFSDC1 - formyltetrahydrofolate synthetase domain containing 1.FLJ21145;DKFZp586G1517.formyltetrahydrofolate synthetase domain containing 1.
9601	-2.64725	-2.151	-2.5506	ERP72.protein disulfide isomerase related protein (calcium-binding protein, intestinal-related). -
80321	-0.3645	0.3545	0.7902	p10-binding protein. -
8842	-0.31475	0.226333	0.997889	PROM1 - prominin 1.AC133;CD133;PROML1.prominin 1.
7076	-0.285667	-1.4515	-1.0729	TIMP1 - tissue inhibitor of metalloproteinase 1 (erythroid potentiating activity, collagenase inhibitor).EPA;EPO;HCI;CLGI;TIMP.tissue inhibitor of metalloproteinase 1 precursor.
5996	0.88425	2.5835	2.8785	RGS1 - regulator of G-protein signalling 1.1R20;BL34;IER1;IR20.regulator of G-protein signalling 1.
6165	-0.52125	-0.51055	-0.3665	RPL35A - ribosomal protein L35a..ribosomal protein L35a.
150	-0.155	1.23367	1.2624	ADRA2A - adrenergic, alpha-2A-, receptor.ADRA2;ADRAR;ZNF32;ADRA2R.alpha-2A-adrenergic receptor.
5064	0.53575	1.4167	0.9199	PALM - paralemmin.KIAA0270.paralemmin.
23191	0.23425	0.1568	0.4228	CYFIP1 - cytoplasmic FMR1 interacting protein 1.SHYC;KIAA0068;P140SRA-1.cytoplasmic FMR1 interacting protein 1.
2330	-0.29675	0.9326	0.3645	FMO5 - flavin containing monooxygenase 5..flavin containing monooxygenase 5.
23099	-0.27	0.495	0.1722	ZNF297B - zinc finger protein 297B.ZNF-X;FLJ22470;KIAA0414.zinc finger protein 297B.
10186	2.808	1.52944	1.89256	LHFP - lipoma HMGIC fusion partner..lipoma HMGIC fusion partner.
3671	0.105	1.7135	2.4045	ISLR - immunoglobulin superfamily containing leucine-rich repeat..immunoglobulin superfamily containing leucine-rich repeat.
54843	-2.30875	-0.8605	-0.27306	SYTL2 - synaptotagmin-like 2.SLP2;CHR11SYT;FLJ20163;FLJ21219.synaptotagmin-like 2 isoform b.
57465	-1.745	-0.2063	-0.1985	57465
1491	-1.93125	-1.3287	-1.324	CTH - cystathionase (cystathionine gamma-lyase).MGC9471.cystathionase isoform 2.
167410	0.3495	0.7183	2.4639	hypothetical protein FLJ25534. -
54886	0.515	3.1316	2.1019	hypothetical protein FLJ20300.Member of the phosphatidic acid (PA) phosphatase-related phosphoesterase family|Proteome -
4856	-0.02825	0.4249	2.2423	NOV - nephroblastoma overexpressed gene.CCN3;NOVH;IGFBP9.nov precursor.
115908	-1.175	-1.5312	-1.4386	CTHRC1 - collagen triple helix repeat containing 1..collagen triple helix repeat containing 1.
5034	-2.1125	-1.79544	-2.0934	P4HB - procollagen-proline, 2-oxoglutarate 4-dioxygenase (proline 4-hydroxylase), beta polypeptide (protein disulfide isomerase; thyroid hormone binding protein p55).DSI;GIT;PDI;PO4DB;PO4HB;PROHB;ERBA2L.prolyl 4-hydroxylase, beta subunit.
55151	-1.80775	-0.56435	-0.3255	hypothetical protein FLJ10493. -
83873	-0.42975	-0.21705	0.548	GPR61 - G protein-coupled receptor 61.BALGR;GPCR3.G protein-coupled receptor 61.
219654	0.625667	-0.7209	-0.22764	hypothetical protein FLJ90798. -
5284	3.50175	5.2668	4.12	PIGR - polymeric immunoglobulin receptor..polymeric immunoglobulin receptor.
2941	-0.216	-0.00722222	0.538667	GSTA4 - glutathione S-transferase A4.GTA4;GSTA4-4.glutathione S-transferase A4.
9289	1.2465	2.7982	2.2568	GPR56 - G protein-coupled receptor 56.TM7LN4;TM7XN1.G protein-coupled receptor 56.
55917	0.4395	0.3068	0.372	hypothetical protein DKFZp547A023. -
55186	-0.762	-0.0935	-0.3224	hypothetical protein FLJ10618. -
79442	2.90975	1.0546	1.4616	LRRC2 - leucine-rich repeat-containing 2..leucine-rich repeat-containing 2.
25821	-0.2665	0.2129	0.5836	MTO1 - mitochondrial translation optimization 1 homolog (S. cerevisiae).CGI-02.mitochondrial translation optimization 1 homolog isoform IV.
143785	0.9535	2.1028	1.3676	143785
79805	-2.359	-2.5247	-3.3144	hypothetical protein FLJ12505. -
22849	1.75525	2.055	2.2838	CPEB3 - cytoplasmic polyadenylation element binding protein 3.KIAA0940.cytoplasmic polyadenylation element binding protein 3.
745	-1.25725	0.1917	-0.0004	C11orf9 - chromosome 11 open reading frame 9.KIAA0954;MGC10781.chromosome 11 open reading frame 9.
22941	0.41625	1.7492	1.4453	SHANK2 - SH3 and multiple ankyrin repeat domains 2.SHANK;CORTBP1;ProSAP1;SPANK-3;KIAA1022.SH3 and multiple ankyrin repeat domains 2 isoform 2.
11160	-0.4095	0.2293	0.2744	C8orf2 - chromosome 8 open reading frame 2..chromosome 8 open reading frame 2.
8985	-2.79775	-2.9046	-3.2793	PLOD3 - procollagen-lysine, 2-oxoglutarate 5-dioxygenase 3.LH3.procollagen-lysine, 2-oxoglutarate 5-dioxygenase 3.
285363	0.14375	0.7124	1.63289	285363
54468	-2.217	-1.044	-0.9769	hypothetical protein FLJ20323.May be involved in protein-protein interactions; contains three WD domains (WD-40 repeats)|Proteome -
283209	-0.3685	-1.3257	-0.8739	hypothetical protein FLJ32029. -
23423	-1.167	-1.1771	-0.9149	integral type I protein. -
4594	0.02275	1.44322	1.07378	MUT - methylmalonyl Coenzyme A mutase.MCM.methylmalonyl Coenzyme A mutase precursor.
1950	0.87525	4.5564	4.795	EGF - epidermal growth factor (beta-urogastrone).URG.epidermal growth factor (beta-urogastrone).
143381	-2.02575	-0.8008	-1.1385	143381
10128	-1.8865	-0.7657	-1.0392	LRPPRC - leucine-rich PPR-motif containing.LSFC;GP130;LRP130;CLONE-23970.leucine-rich PPR motif-containing protein.
4481	0.17625	0.6108	0.6835	MSR1 - macrophage scavenger receptor 1.SR-A;phSR1;phSR2;SCARA1.macrophage scavenger receptor 1 isoform type 3.
11163	-0.197375	1.4382	2.0831	NUDT4 - nudix (nucleoside diphosphate linked moiety X)-type motif 4.DIPP2;HDCMB47P;KIAA0487;DIPP2beta;DIPP2alpha.nudix (nucleoside diphosphate linked moiety X)-type motif 4.Diphosphoinositol-polyphosphate phosphohydrolase; regulates diphosphoinositol polyphosphate turnover; contains a Nudt (MutT) motif with a GX(2)GX(6)G carboxy extension|Proteome
9194	-0.4845	1.4323	2.1612	SLC16A7 - solute carrier family 16 (monocarboxylic acid transporters), member 7.MCT2.solute carrier family 16 (monocarboxylic acid transporters), member 7.
54937	-0.648	-0.8888	-1.085	hypothetical protein FLJ20449.Weakly similar to a region of murine Max|Proteome -
7837	-0.884667	-1.8623	-1.6591	PXN;MG50;PRG2;D2S448E;KIAA0230.. -
7025	1.12825	1.3138	1.3009	NR2F1 - nuclear receptor subfamily 2, group F, member 1.EAR3;EAR-3;NR2F2;SVP44;ERBAL3;TFCOUP1;COUP-TFI;TCFCOUP1.nuclear receptor subfamily 2, group F, member 1.
4320	-0.966	-0.5788	-0.54765	MMP11 - matrix metalloproteinase 11 (stromelysin 3).ST3;SL-3;STMY3.matrix metalloproteinase 11 preproprotein.
22808	1.5565	1.5516	1.765	MRAS - muscle RAS oncogene homolog.M-RAs;RRAS3;R-RAS3.muscle RAS oncogene homolog.
6372	-1.65075	-1.14433	-1.24289	CXCL6 - chemokine (C-X-C motif) ligand 6 (granulocyte chemotactic protein 2).GCP2;CKA-3;GCP-2;SCYB6.chemokine (C-X-C motif) ligand 6 (granulocyte chemotactic protein 2).Cytokine B6; chemotactic factor for granulocytes, activates the signaling pathway that leads to gelatinase B (MMP9) release from granulocytes|Proteome
9865	0.13175	2.2642	3.0505	KIAA0644 gene product. -
10103	2.1345	3.6711	3.2963	NET-1.tetraspan 1. -
6204	-1.1205	-0.8959	-0.7332	RPS10 - ribosomal protein S10..ribosomal protein S10.
144165	2.3485	0.9246	0.7466	PRICKLE1 - prickle-like 1 (Drosophila).FLJ31627;FLJ31937.prickle-like 1.
6507	-0.991	-1.9628	-1.9355	SLC1A3 - solute carrier family 1 (glial high affinity glutamate transporter), member 3.EAAT1;GLAST;GLAST1.solute carrier family 1 (glial high affinity glutamate transporter), member 3.
3672	2.70075	2.0063	1.8769	ITGA1 - integrin, alpha 1.VLA1;CD49a.integrin, alpha 1 precursor.
93663	-0.10975	0.5029	0.7268	ARHGAP18 - Rho GTPase activating protein 18.MacGAP;bA307O14.2.Rho GTPase activating protein 18.
7552	-0.2015	0.1909	0.5154	ZNF6 - zinc finger protein 6 (CMPX1).ZNF4;ZNF5;CMPX1.zinc finger protein 6.
1136	-0.298	-1.114	-0.4028	CHRNA3 - cholinergic receptor, nicotinic, alpha polypeptide 3..cholinergic receptor, nicotinic, alpha polypeptide 3.Alpha 3 subunit of the neuronal nicotinic acetylcholine receptor|Proteome
1629	-1.545	0.1256	-0.3112	DBT - dihydrolipoamide branched chain transacylase (E2 component of branched chain keto acid dehydrogenase complex; maple syrup urine disease).MSUD2;BCATE2.dihydrolipoamide branched chain transacylase.
57142	0.6165	0.9857	1.6322	RTN4 - reticulon 4.ASY;NOGO;NSP-CL;KIAA0886.reticulon 4.
27324	-0.38	1.9548	2.0275	TNRC9 - trinucleotide repeat containing 9.CAGF9..
6136	-1.37667	-0.774	-0.787	RPL12 - ribosomal protein L12..ribosomal protein L12.
2104	0.984	3.3317	3.33244	ESRRG - estrogen-related receptor gamma.ERR3.estrogen-related receptor gamma.
284119	-0.405333	-1.3285	-0.7923	PTRF - polymerase I and transcript release factor.FKSG13.polymerase I and transcript release factor.
7786	0.662667	1.4136	0.599	MAP3K12 - mitogen-activated protein kinase kinase kinase 12.DLK;MUK;ZPK.mitogen-activated protein kinase kinase kinase 12.
23014	1.52333	1.557	1.0305	FBXO21 - F-box only protein 21.FBX21;KIAA0875;DKFZp434G058.F-box only protein 21 isoform 2.
55556	-0.412667	0.4651	-0.3539	RTS.rTS beta protein.Protein overexpressed in a 5-fluorouracil-resistant cell line|Proteome -
259	-3.96733	-3.1305	-3.6783	AMBP - alpha-1-microglobulinbikunin precursor.HCP;ITI;UTI;ITIL.alpha-1-microglobulinbikunin precursor.
4162	0.404	-0.1097	0.3371	MCAM - melanoma cell adhesion molecule.CD146;MUC18.melanoma cell adhesion molecule.
7373	-0.88375	-0.108	0.7916	COL14A1 - collagen, type XIV, alpha 1 (undulin).UND..
6748	-1.18525	-0.6386	-0.5666	SSR4 - signal sequence receptor, delta (translocon-associated protein delta).TRAPD.signal sequence receptor, delta.
301	0.55975	-0.9406	-0.7047	ANXA1 - annexin A1.ANX1;LPC1.annexin I.
7163	-1.3995	-0.0337	-0.0674	TPD52 - tumor protein D52.D52;N8L;hD52.tumor protein D52.
10935	-1.685	0.403111	0.1689	PRDX3 - peroxiredoxin 3.AOP1;MER5;AOP-1;SP-22;PRO1748;MGC24293.peroxiredoxin 3 isoform b.
54205	-1.925	-0.5636	-0.3715	CYCS - cytochrome c, somatic.30kDa;MGC36996;Rab5ep;PB;Prbs;Nakap95;GC-S-beta-1;PAB2;Pabp3;mPABII;NG2;2410131O05Rik;SDP3;E01;CCR11;L-CCR;Cmkbr1l2;1810047I05Rik;SULT2B;Emzf1;MZF-3;Diff6;PNUTL3;CYC;HCS.cytochrome c.
10769	1.1455	-0.3908	-0.4176	serum-inducible kinase. -
213 of the 447 genes identified to change with age in kidney tissue in our experiment were present in a database from a previous study comparing gene expression as a function of site within the kidney. Given values for each gene are ratio of expression in the site within the kidney compared to total human reference RNA. Genes are identified by Locus Link ID. Expression in glomeruli is listed in t…
